# Supplementary material for: Revealing the Phenotypic and Genomic Background for PHA Production from Rapeseed-Biodiesel Crude Glycerol Using Photobacterium ganghwense C2.2
Source: Int J Mol Sci. 2022 Nov 9;23(22):13754. doi: 10.3390/ijms232213754 (PMC9697146; doi:10.3390/ijms232213754)
Supplement: Supplementary file 1 [file ijms-23-13754-s001.zip]

Archive with 1 entries (1 files):
- ijms-1966453-supplementary.pdf
